# Supplementary material for: Bacterial Contamination of Equine Dentistry Equipment—Effect of Cleaning and Disinfection
Source: Animals (Basel). 2021 Aug 5;11(8):2320. doi: 10.3390/ani11082320 (PMC8388488; doi:10.3390/ani11082320)
Supplement: Supplementary file 1 [file animals-11-02320-s001.zip]

Archive with 3 entries (3 files):
- Supplement/Figure S1 PetrifilmTM negative control.jpg
- Supplement/Table S1 Bacterial load pilot study.pdf
- Supplement/Table S2 sampling methods tested.pdf
